# Supplementary material for: First-line treatment with chemotherapy, surufatinib (an angio-immuno kinase inhibitor), and camrelizumab (an anti-PD-1 antibody) for locally advanced or metastatic pancreatic ductal adenocarcinoma: a phase Ib/II randomized study
Source: Signal Transduct Target Ther. 2025 Oct 13;10:339. doi: 10.1038/s41392-025-02441-2 (PMC12515981; doi:10.1038/s41392-025-02441-2)
Supplement: Supplementary file 2 — Supplementary information [file 41392_2025_2441_MOESM2_ESM.xlsx]

## Sheet: Table 1
Group	ECOG	Differentiation grade	Primary tumor location	Stage	Retroperitoneal lymph nodes	Pulmonary metastasis	Peritoneal metastasis	Distant lymph nodes	Others	Metastatic sites	Prior resection of primary site	Baseline CA19-9	Baseline CEA
NASCA	0	Poorly-differentiated	Head	Locally advanced	0	0	0	0			No	>27U/mL	13.1
NASCA	1	Poorly-differentiated	Head	Metastatic	1	0	0	0		2	No	≤27U/mL	8.82
Nab-paclitaxel and gemcitabine	1	Poorly-differentiated	Body/Tail	Metastatic	1	0	0	0		2	No	>27U/mL	36.9
Nab-paclitaxel and gemcitabine	1	Moderately-differentiated	Body/Tail	Metastatic	0	0	0	1		2	No	>27U/mL	3.62
Nab-paclitaxel and gemcitabine	1	Poorly-differentiated	Head	Metastatic	1	0	0	0		2	No	>27U/mL	2.16
Nab-paclitaxel and gemcitabine	1	Moderately-differentiated	Head	Metastatic	0	0	0	0		1	Yes	>27U/mL	6.19
NASCA	1	Undifferentiated	Body/Tail	Metastatic	1	0	1	0		3	No	>27U/mL	138
NASCA	0	Poorly-differentiated	Body/Tail	Metastatic	1	0	1	0		3	No	>27U/mL	2.67
Nab-paclitaxel and gemcitabine	0	Poorly-differentiated	Head	Locally advanced	0	0	0	0			No	>27U/mL	3.4
NASCA	1	Undifferentiated	Head	Metastatic	1	0	1	0		2	No	≤27U/mL	2.84
Nab-paclitaxel and gemcitabine	1	Moderately-differentiated	Body/Tail	Locally advanced	0	0	0	0			No	>27U/mL	10.6
NASCA	1	Well-differentiated	Head	Locally advanced	0	0	0	0			No	>27U/mL	3.89
Nab-paclitaxel and gemcitabine	0	Moderately-differentiated	Head	Metastatic	1	1	0	0		3	No	>27U/mL	1.94
NASCA	1	Undifferentiated	Head	Locally advanced	0	0	0	0			No	≤27U/mL	3.2
NASCA	1	Poorly-differentiated	Body/Tail	Metastatic	1	1	0	0		2	No	>27U/mL	241
Nab-paclitaxel and gemcitabine	1	Moderately-differentiated	Body/Tail	Metastatic	1	0	1	0	Left adnexa	3	No	>27U/mL	6.83
Nab-paclitaxel and gemcitabine	0	Poorly-differentiated	Head	Metastatic	0	1	0	0		1	No	>27U/mL	3.51
NASCA	1	Poorly-differentiated	Head	Metastatic	1	0	0	0		2	No	>27U/mL	5.06
Nab-paclitaxel and gemcitabine	1	Poorly-differentiated	Body/Tail	Metastatic	1	0	1	0		2	No	>27U/mL	12.6
NASCA	0	Poorly-differentiated	Body/Tail	Locally advanced	0	0	0	0			No	>27U/mL	1.88
Nab-paclitaxel and gemcitabine	1	Poorly-differentiated	Head	Metastatic	0	0	0	0			No	>27U/mL	2.66
NASCA	1	Moderately-differentiated	Body/Tail	Metastatic	0	1	1	0		2	Yes	>27U/mL	4.56
NASCA	0	Moderately-differentiated	Head	Locally advanced	0	0	0	0			No	>27U/mL	4.86
Nab-paclitaxel and gemcitabine	1	Poorly-differentiated	Body/Tail	Metastatic	0	1	1	1		3	Yes	>27U/mL	6
NASCA	0	Poorly-differentiated	Body/Tail	Metastatic	1	0	0	0		2	No	>27U/mL	2.64
Nab-paclitaxel and gemcitabine	0	Poorly-differentiated	Head	Metastatic	0	0	0	0		1	No	>27U/mL	26.2
Nab-paclitaxel and gemcitabine	0	Poorly-differentiated	Head	Metastatic	1	0	0	0	Adrenal gland	3	No	≤27U/mL	2.28
NASCA	1	Poorly-differentiated	Body/Tail	Metastatic	1	0	0	1		1	No	≤27U/mL	2.66
NASCA	1	Poorly-differentiated	Body/Tail	Metastatic	0	0	0	0		1	No	>27U/mL	9.86
NASCA	0	Undifferentiated	Head	Metastatic	0	0	0	0		1	No	>27U/mL	1.46
Nab-paclitaxel and gemcitabine	0	Undifferentiated	Body/Tail	Locally advanced	0	0	0	0			No	≤27U/mL	1.88
Nab-paclitaxel and gemcitabine	1	Poorly-differentiated	Head	Metastatic	1	0	0	0		2	Yes	>27U/mL	0.96
Nab-paclitaxel and gemcitabine	1	Poorly-differentiated	Head	Metastatic	1	0	0	1		1	Yes	>27U/mL	2.94
NASCA	0	Poorly-differentiated	Head	Metastatic	0	0	0	0		1	Yes	>27U/mL	4.04
NASCA	1	Well-differentiated	Head	Metastatic	0	0	0	1		1	No	>27U/mL	7.33
Nab-paclitaxel and gemcitabine	1	Moderately-differentiated	Body/Tail	Metastatic	1	1	1	1		3	No	>27U/mL	168
Nab-paclitaxel and gemcitabine	1	Moderately-differentiated	Body/Tail	Metastatic	0	0	1	0		1	No	≤27U/mL	14.4
NASCA	1	Undifferentiated	Body/Tail	Metastatic	1	0	0	0		2	No	>27U/mL	22.3
NASCA	0	Undifferentiated	Body/Tail	Metastatic	0	0	0	1		1	No	>27U/mL	7.67
Nab-paclitaxel and gemcitabine	1	Moderately-differentiated	Body/Tail	Metastatic	0	0	1	0		2	Yes	>27U/mL	4.51
Nab-paclitaxel and gemcitabine	1	Poorly-differentiated	Head	Metastatic	1	1	0	0		2	Yes	>27U/mL	1.58
NASCA	1	Poorly-differentiated	Body/Tail	Metastatic	0	0	0	0		1	No	≤27U/mL	1.06
Nab-paclitaxel and gemcitabine	1	Poorly-differentiated	Head	Metastatic	0	0	0	0		1	No	>27U/mL	9.39
NASCA	0	Undifferentiated	Head	Metastatic	1	0	1	0		2	No	>27U/mL	1.81
Nab-paclitaxel and gemcitabine	1	Undifferentiated	Body/Tail	Locally advanced	0	0	0	0			No	>27U/mL	3.51
Nab-paclitaxel and gemcitabine	1	Poorly-differentiated	Head	Metastatic	1	0	0	0		2	No	>27U/mL	14.3
NASCA	1	Moderately-differentiated	Head	Locally advanced	0	0	0	0			No	>27U/mL	7.05
NASCA	1	Poorly-differentiated	Body/Tail	Metastatic	1	0	0	0		2	No	>27U/mL	3.86
Nab-paclitaxel and gemcitabine	1	Poorly-differentiated	Head	Metastatic	1	0	0	0		2	No	>27U/mL	10.5
NASCA	1	Poorly-differentiated	Body/Tail	Locally advanced	0	0	0	0			No	>27U/mL	4.46
NASCA	1	Poorly-differentiated	Body/Tail	Metastatic	0	1	0	0	Spleen	3	No	>27U/mL	6.13
Nab-paclitaxel and gemcitabine	0	Undifferentiated	Body/Tail	Metastatic	0	1	1	0		2	No	>27U/mL	1.3
NASCA	1	Poorly-differentiated	Head	Metastatic	0	1	0	0		1	No	>27U/mL	1.16
NASCA	0	Poorly-differentiated	Body/Tail	Metastatic	0	0	0	0		1	No	>27U/mL	1.16
Nab-paclitaxel and gemcitabine	1	Poorly-differentiated	Body/Tail	Metastatic	0	0	0	0	Gastric wall, splenic vessels, left adrenal gland, left renal fascia, and left renal hilum	1	No	>27U/mL	5.03
Nab-paclitaxel and gemcitabine	1	Poorly-differentiated	Body/Tail	Metastatic	0	0	0	0		1	No	≤27U/mL	1.13
Nab-paclitaxel and gemcitabine	1	Poorly-differentiated	Body/Tail	Metastatic	0	0	1	0		1	Yes	>27U/mL	19.3
Nab-paclitaxel and gemcitabine	0	Undifferentiated	Head	Locally advanced	0	0	0	0			No	>27U/mL	2.93
NASCA	0	Undifferentiated	Head	Metastatic	0	1	0	0		2	No	>27U/mL	12.4
NASCA	1	Poorly-differentiated	Body/Tail	Metastatic	1	0	0	0		2	No	>27U/mL	10.3
Nab-paclitaxel and gemcitabine	1	Poorly-differentiated	Body/Tail	Metastatic	1	0	0	0		1	No	>27U/mL	28.7
Nab-paclitaxel and gemcitabine	1	Undifferentiated	Head	Locally advanced	0	0	0	0			No	≤27U/mL	1.66
NASCA	1	Undifferentiated	Head	Metastatic	1	0	0	1		1	No	>27U/mL	2.34
NASCA	1	Poorly-differentiated	Body/Tail	Metastatic	0	0	0	1		1	Yes	>27U/mL	6.23
Nab-paclitaxel and gemcitabine	1	Poorly-differentiated	Body/Tail	Locally advanced	0	0	0	0			No	>27U/mL	6.93
Nab-paclitaxel and gemcitabine	0	Poorly-differentiated	Body/Tail	Metastatic	1	0	0	0		2	Yes	>27U/mL	16.8
NASCA	0	Undifferentiated	Body/Tail	Locally advanced	1	0	0	0			No	>27U/mL	6.98
NASCA	1	Moderately-differentiated	Head	Metastatic	1	0	1	0		2	Yes	>27U/mL	2.48
NASCA	1	Undifferentiated	Body/Tail	Metastatic	0	0	0	1		1	No	>27U/mL	10.8
NASCA	1	Moderately-differentiated	Body/Tail	Metastatic	0	0	1	0		1	No	>27U/mL	5.18
Nab-paclitaxel and gemcitabine	0	Moderately-differentiated	Body/Tail	Metastatic	0	0	0	0		1	No	>27U/mL	2.4
Nab-paclitaxel and gemcitabine	1	Poorly-differentiated	Head	Locally advanced	0	0	0	0			No	>27U/mL	1.76
NASCA	1	Poorly-differentiated	Body/Tail	Metastatic	0	0	0	0		1	No	>27U/mL	10.4
Nab-paclitaxel and gemcitabine	1	Poorly-differentiated	Body/Tail	Metastatic	1	0	1	1		3	No	>27U/mL	72.6
Nab-paclitaxel and gemcitabine	1	Poorly-differentiated	Body/Tail	Metastatic	1	1	0	0		2	No	>27U/mL	1.37
NASCA	1	Poorly-differentiated	Body/Tail	Metastatic	0	0	1	0		2	No	>27U/mL	8.1
NASCA	0	Poorly-differentiated	Head	Metastatic	0	0	0	1		2	No	>27U/mL	1.88
Nab-paclitaxel and gemcitabine	1	Poorly-differentiated	Body/Tail	Metastatic	1	1	0	0		2	No	>27U/mL	0.81
Nab-paclitaxel and gemcitabine	0	Undifferentiated	Head	Metastatic	1	0	0	0		2	No	>27U/mL	6.63
NASCA	1	Moderately-differentiated	Head	Metastatic	1	0	0	0		2	Yes	>27U/mL	0.57
Nab-paclitaxel and gemcitabine	0	Poorly-differentiated	Body/Tail	Metastatic	0	0	0	0		1	No	>27U/mL	3.53
NASCA	0	Poorly-differentiated	Body/Tail	Metastatic	1	0	0	0	Spleen	3	No	>27U/mL	2.34
Nab-paclitaxel and gemcitabine	0	Poorly-differentiated	Body/Tail	Metastatic	0	0	0	0		1	Yes	>27U/mL	2.64
NASCA	0	Poorly-differentiated	Body/Tail	Metastatic	0	0	0	0		1	Yes	>27U/mL	3.47
Nab-paclitaxel and gemcitabine	1	Poorly-differentiated	Head	Locally advanced	0	0	0	0			No	>27U/mL	20.8
NASCA	0	Moderately-differentiated	Body/Tail	Metastatic	1	0	1	0		2	No	>27U/mL	7.13
NASCA	0	Poorly-differentiated	Body/Tail	Metastatic	0	0	0	0		1	No	>27U/mL	1.94
Nab-paclitaxel and gemcitabine	0	Poorly-differentiated	Body/Tail	Metastatic	0	0	0	0		1	No	>27U/mL	20
NASCA	0	Poorly-differentiated	Body/Tail	Metastatic	1	0	0	0	Adrenal gland	3	No	≤27U/mL	19.5
Nab-paclitaxel and gemcitabine	1	Undifferentiated	Body/Tail	Metastatic	0	0	0	0		1	No	>27U/mL	0.4

## Sheet: Table 2
Best response	ORR	DCR	cTTR	cTTR_Statue	DOR	DOR_Statue
SD	0	1
PR	1	1	1.577	1	10.5462	1
SD	0	1
SD	0	1
PD	0	0
PR	1	1	1.577	1	2.29979	1
PR	1	1	3.12115	1	5.51951	1
SD	0	1
SD	0	1
SD	0	1
PR	1	1	1.44559	1	5.42094	1
SD	0	1
SD	0	1
SD	0	1
SD	0	1
SD	0	1
SD	0	1
PR	1	1	1.51129	1	29.8645	0
PD	0	0
PR	1	1	1.64271	1	7.98357	0
PR	1	1	3.54825	1	7.26078	1
PR	1	1	1.83984	1	13.2731	1
SD	0	1
SD	0	1
PD	0	0
PD	0	0
SD	0	1
PR	1	1	1.83984	1	24.7392	1
PD	0	0
PR	1	1	1.51129	1	9.62628	1
SD	0	1
SD	0	1
PD	0	0
PR	1	1	13.6345	1	4.89528	1
PR	1	1	1.37988	1	7.52361	1
SD	0	1
SD	0	1
SD	0	1
PR	1	1	3.28542	1	19.1869	1
PR	1	1	6.04517	1	16.6571	0
SD	0	1
PR	1	1	1.47844	1	7.8193	1
PR	1	1	4.50103	1	5.25667	1
PR	1	1	1.44559	1	3.97536	0
SD	0	1
SD	0	1	2.98973	1	2.13552	1
PR	1	1	5.65092	1	11.6304	0
PD	0	0
SD	0	1
PR	1	1	1.41273	1	8.41068	1
SD	0	1
SD	0	1
PR	1	1	3.02259	1	6.14374	1
PR	1	1	1.54415	1	3.31828	1
SD	0	1
SD	0	1
SD	0	1
PR	1	1	1.41273	1	12.9774	1
PR	1	1	2.7269	1	4.79671	1
SD	0	1
SD	0	1
SD	0	1
PR	1	1	1.44559	1	8.08214	1
PR	1	1	1.44559	1	6.34086	1
PD	0	0
SD	0	1
SD	0	1
PD	0	0
SD	0	1
SD	0	1
PR	1	1	1.44559	1	6.01232	1
PR	1	1	3.77823	1	3.94251	0
SD	0	1
SD	0	1
SD	0	1
SD	0	1
PR	1	1	1.28131	1	12.9117	0
PR	1	1	2.95688	1	3.31828	1
SD	0	1
PR	1	1	1.87269	1	3.18686	1
SD	0	1
SD	0	1
PR	1	1	2.03696	1	8.31211	0
SD	0	1
PR	1	1	1.41273	1	5.42094	0
PR	1	1	3.35113	1	5.8152	1
PR	1	1	3.90965	1	5.19097	0
SD	0	1
SD	0	1
SD	0	1

## Sheet: Table 3
Group	Elevated ALT	Elevated AST	Elevated bilirubin	Peripheral neuropathy	Nausea	Anorexia	Vomiting	Diarrhea	Abdominal pain	Anemia	Decreased white blood cell count	Decreased neutrophil count	Decreased platelet count	Decreased lymphocyte count	Hypothyroidism	Fatigue	Rash	Alopecia
NASCA	0	0	0	0	0	0	0	2	0	2	3	3	0	3	0	1	0	0
NASCA	1	1	0	1	0	0	0	0	0	1	1	0	0	1	0	1	0	1
Nab-paclitaxel and gemcitabine	0	0	0	0	0	0	0	0	0	0	0	0	0	0	0	0	0	0
Nab-paclitaxel and gemcitabine	0	0	0	0	0	0	0	0	0	0	0	0	0	0	0	0	0	0
Nab-paclitaxel and gemcitabine	2	2	3	0	0	0	0	0	0	2	1	0	3	2	0	0	0	0
Nab-paclitaxel and gemcitabine	0	0	1	0	0	0	0	0	0	3	0	0	0	0	0	2	0	0
NASCA	0	1	3	1	0	0	0	0	0	2	3	3	3	3	0	0	0	2
NASCA	2	2	2	0	0	0	0	0	0	3	3	4	1	3	0	0	0	0
Nab-paclitaxel and gemcitabine	0	0	4	1	1	2	0	0	0	2	4	4	3	0	0	0	0	2
NASCA	0	1	0	0	0	0	0	0	0	2	2	2	1	3	0	0	0	2
Nab-paclitaxel and gemcitabine	1	1	0	0	2	2	2	0	0	0	0	0	0	0	0	0	0	1
NASCA	0	0	0	3	0	0	0	0	0	0	1	1	0	0	0	0	0	0
Nab-paclitaxel and gemcitabine	0	0	0	0	0	0	0	0	0	2	1	0	2	0	0	0	1	2
NASCA	0	0	0	0	2	2	1	0	0	1	2	1	2	3	0	0	0	2
NASCA	3	2	2	0	0	0	0	3	0	1	1	1	0	1	0	0	0	0
Nab-paclitaxel and gemcitabine	3	3	2	0	2	2	2	0	0	1	2	3	0	1	0	0	0	0
Nab-paclitaxel and gemcitabine	1	1	0	0	0	0	0	0	0	2	2	2	1	0	0	0	0	0
NASCA	0	0	2	2	0	0	0	2	0	1	2	2	1	3	0	2	0	0
Nab-paclitaxel and gemcitabine	1	1	0	0	0	0	0	0	0	2	0	0	0	2	0	0	0	2
NASCA	0	0	0	0	0	0	0	0	0	1	1	0	1	3	0	0	0	0
Nab-paclitaxel and gemcitabine	1	1	0	0	2	2	2	0	0	2	3	3	1	2	0	0	0	0
NASCA	0	0	0	0	0	0	0	0	0	0	3	3	0	2	0	0	0	0
NASCA	0	0	3	0	1	1	1	0	0	1	0	0	1	0	0	0	0	1
Nab-paclitaxel and gemcitabine	1	2	0	1	0	0	0	0	0	2	1	2	0	2	0	0	0	0
NASCA	2	3	0	0	0	0	0	0	0	0	0	1	1	2	0	0	0	1
Nab-paclitaxel and gemcitabine	2	2	2	0	0	0	0	0	0	1	3	2	1	0	0	0	0	0
Nab-paclitaxel and gemcitabine	0	0	0	0	2	2	2	2	2	1	2	2	2	0	0	2	0	0
NASCA	0	0	0	0	0	0	0	0	0	2	0	1	0	2	0	0	0	2
NASCA	1	0	0	0	0	0	0	0	0	1	0	0	1	2	0	0	0	0
NASCA	0	0	0	0	0	0	0	0	0	0	0	0	0	0	0	0	0	1
Nab-paclitaxel and gemcitabine	0	0	0	1	0	0	0	0	0	1	2	2	0	0	0	0	0	0
Nab-paclitaxel and gemcitabine	0	0	0	2	1	0	0	0	0	1	3	2	1	3	0	0	0	2
Nab-paclitaxel and gemcitabine	0	0	0	0	1	1	0	0	0	2	2	3	1	0	0	0	0	0
NASCA	2	0	0	0	1	1	1	0	0	0	3	3	0	0	0	0	0	1
NASCA	0	0	0	3	1	1	0	0	0	2	2	3	1	0	0	1	0	1
Nab-paclitaxel and gemcitabine	1	1	0	1	1	2	1	0	0	0	3	3	1	0	0	3	0	1
Nab-paclitaxel and gemcitabine	0	0	0	0	1	1	1	0	0	1	1	1	0	0	0	0	0	0
NASCA	1	2	3	1	2	2	2	0	0	0	3	1	0	2	0	0	1	2
NASCA	1	1	1	0	1	1	1	1	0	0	2	2	1	2	0	0	0	0
Nab-paclitaxel and gemcitabine	2	2	0	2	1	2	0	2	0	0	4	4	0	0	0	0	0	2
Nab-paclitaxel and gemcitabine	0	0	0	0	0	0	0	0	0	2	1	0	0	0	0	3	1	0
NASCA	1	1	0	0	0	0	0	0	0	0	3	3	0	0	2	0	0	0
Nab-paclitaxel and gemcitabine	0	0	0	2	0	0	0	0	0	0	1	0	0	1	0	0	0	2
NASCA	1	1	3	1	0	0	0	0	0	0	2	2	2	0	0	0	0	2
Nab-paclitaxel and gemcitabine	1	1	0	0	0	1	0	0	0	0	2	2	0	0	0	0	0	0
Nab-paclitaxel and gemcitabine	0	0	0	0	1	0	0	0	0	2	1	0	0	0	0	2	0	0
NASCA	0	0	3	2	2	2	1	0	0	2	3	3	0	2	0	2	0	0
NASCA	0	0	0	0	2	2	1	0	0	0	0	0	0	0	0	0	0	0
Nab-paclitaxel and gemcitabine	0	0	0	0	0	2	0	0	0	0	3	3	0	0	0	0	0	0
NASCA	0	1	1	2	2	2	2	0	0	1	4	4	1	3	0	0	0	0
NASCA	0	0	0	2	0	0	0	0	0	0	3	4	1	0	0	1	0	2
Nab-paclitaxel and gemcitabine	0	0	0	0	1	1	1	1	0	1	0	1	1	2	0	0	0	1
NASCA	0	0	0	3	0	0	0	0	0	1	2	1	1	0	0	0	0	0
NASCA	0	0	0	2	1	2	0	0	0	1	0	1	0	0	0	0	0	0
Nab-paclitaxel and gemcitabine	0	0	0	0	1	0	0	1	0	2	2	3	0	2	0	0	0	0
Nab-paclitaxel and gemcitabine	0	0	0	0	1	0	0	0	0	2	0	0	0	2	0	2	0	2
Nab-paclitaxel and gemcitabine	0	0	0	0	0	0	0	0	0	0	2	3	1	0	0	0	1	0
Nab-paclitaxel and gemcitabine	2	1	1	0	2	2	2	0	0	1	3	3	0	3	0	0	0	0
NASCA	2	3	1	4	2	2	2	0	0	0	2	2	0	0	0	2	0	2
NASCA	0	0	0	1	0	1	0	0	0	0	0	0	0	0	0	2	0	0
Nab-paclitaxel and gemcitabine	0	0	0	0	1	0	1	0	0	2	1	0	0	1	0	0	0	0
Nab-paclitaxel and gemcitabine	0	0	0	0	1	0	0	0	0	1	2	2	2	0	0	0	0	1
NASCA	2	2	1	3	1	1	0	0	0	1	2	0	1	1	0	0	0	0
NASCA	0	0	0	2	2	0	2	0	0	0	4	4	0	0	0	0	0	2
Nab-paclitaxel and gemcitabine	1	1	0	0	1	2	1	0	0	0	1	3	1	0	0	0	0	2
Nab-paclitaxel and gemcitabine	0	0	0	0	1	1	0	0	0	1	0	0	0	0	0	0	0	0
NASCA	1	0	0	0	0	1	0	0	0	0	4	4	1	0	0	1	1	2
NASCA	0	0	1	1	1	1	1	0	0	0	2	2	0	0	0	0	1	0
NASCA	0	0	0	0	0	0	0	0	0	0	2	3	1	1	0	2	0	2
NASCA	0	0	1	0	1	1	0	0	0	1	1	0	2	0	0	0	3	2
Nab-paclitaxel and gemcitabine	0	0	0	0	0	0	0	0	0	2	4	4	1	0	0	0	0	2
Nab-paclitaxel and gemcitabine	1	2	1	1	1	0	0	0	0	1	0	0	0	0	0	0	0	1
NASCA	0	0	0	0	0	0	0	0	0	0	0	0	2	0	0	0	0	0
Nab-paclitaxel and gemcitabine	0	0	0	0	1	1	1	0	0	1	1	3	2	0	0	0	0	0
Nab-paclitaxel and gemcitabine	0	0	0	0	0	0	0	0	0	0	0	0	0	0	0	1	0	2
NASCA	2	3	0	2	1	2	1	0	0	2	1	2	1	0	2	0	0	0
NASCA	0	0	1	0	0	0	0	0	0	0	3	3	0	0	0	0	0	0
Nab-paclitaxel and gemcitabine	0	0	0	0	1	1	0	0	1	1	0	0	0	3	0	0	0	0
Nab-paclitaxel and gemcitabine	2	2	0	0	0	1	0	0	0	0	3	3	0	0	0	0	0	2
NASCA	0	0	0	1	0	0	0	0	0	0	0	0	0	0	0	0	0	0
Nab-paclitaxel and gemcitabine	0	0	0	0	0	0	0	0	0	2	3	3	3	2	0	0	0	2
NASCA	0	0	0	0	0	0	0	0	1	0	0	0	0	0	0	0	0	1
Nab-paclitaxel and gemcitabine	0	1	0	0	0	0	0	0	0	1	4	4	4	0	0	1	0	0
NASCA	1	1	0	0	2	2	1	1	0	1	1	1	0	1	0	0	1	0
Nab-paclitaxel and gemcitabine	1	1	0	0	0	0	0	0	2	0	2	2	1	0	0	1	0	0
NASCA	0	0	0	1	0	0	0	0	1	0	2	2	0	1	0	1	0	0
NASCA	0	0	0	0	1	1	0	0	0	0	4	4	0	4	0	0	0	1
Nab-paclitaxel and gemcitabine	0	0	0	1	0	0	0	0	0	0	0	0	0	0	0	0	0	2
NASCA	1	1	1	0	1	1	0	2	0	0	2	2	0	0	0	0	0	2
Nab-paclitaxel and gemcitabine	0	0	0	0	0	0	0	0	0	1	2	0	2	0	0	0	0	0

## Sheet: Figure 2
Group	PFS	PFS_Status	OS	OS_Status
NASCA	9.4	1	25.2333	1
NASCA	12.3	1	15.5667	1
Nab-paclitaxel and gemcitabine	3	1	5.03333	1
Nab-paclitaxel and gemcitabine	5.33333	1	8.43333	1
Nab-paclitaxel and gemcitabine	1.53333	1	2.63333	1
Nab-paclitaxel and gemcitabine	3.93333	1	5.53333	1
NASCA	8.76667	1	8.76667	1
NASCA	3.2	1	8.66667	1
Nab-paclitaxel and gemcitabine	7.1	1	7.1	1
NASCA	9.16667	1	11.1	1
Nab-paclitaxel and gemcitabine	6.96667	1	8.43333	1
NASCA	2.86667	0	34.4667	1
Nab-paclitaxel and gemcitabine	6.3	1	7.9	1
NASCA	3.9	1	9.56667	1
NASCA	2.86667	1	9.26667	1
Nab-paclitaxel and gemcitabine	2.86667	1	7.36667	1
Nab-paclitaxel and gemcitabine	5.8	1	16	1
NASCA	31.8333	0	31.8333	0
Nab-paclitaxel and gemcitabine	1.56667	1	7.76667	1
NASCA	9.76667	0	31.4333	0
Nab-paclitaxel and gemcitabine	10.9667	1	15.3	1
NASCA	15.3333	1	21.6	1
NASCA	3.36667	1	7.6	1
Nab-paclitaxel and gemcitabine	4.56667	1	10.0667	1
NASCA	2.06667	1	11.4667	1
Nab-paclitaxel and gemcitabine	2.26667	1	8.63333	1
Nab-paclitaxel and gemcitabine	3.36667	1	7.6	1
NASCA	26.9667	1	27.7667	0
NASCA	1.56667	1	6.33333	1
NASCA	11.3	1	13.3	1
Nab-paclitaxel and gemcitabine	7.1	1	13.9333	1
Nab-paclitaxel and gemcitabine	17.1667	1	25.8667	0
Nab-paclitaxel and gemcitabine	1.5	1	18.5333	1
NASCA	5.86667	1	18.8	1
NASCA	9.03333	1	24.8667	0
Nab-paclitaxel and gemcitabine	4.86667	1	11.4667	1
Nab-paclitaxel and gemcitabine	4.8	1	10.8667	1
NASCA	4.1	1	5.76667	1
NASCA	22.8	1	23.1667	0
Nab-paclitaxel and gemcitabine	23.0333	0	23.0333	0
Nab-paclitaxel and gemcitabine	5.1	1	20.6667	1
NASCA	9.43333	1	12.7333	1
Nab-paclitaxel and gemcitabine	9.9	1	22.1	0
NASCA	5.5	0	21.7667	0
Nab-paclitaxel and gemcitabine	6.4	1	10.9667	1
Nab-paclitaxel and gemcitabine	5.2	1	6.16667	1
NASCA	17.5333	0	17.5333	0
NASCA	1.26667	1	7.33333	1
Nab-paclitaxel and gemcitabine	2.96667	1	4.36667	1
NASCA	9.96667	1	12.8667	1
NASCA	6.16667	1	10.5333	1
Nab-paclitaxel and gemcitabine	13.9667	1	21.4667	0
NASCA	9.3	1	21.3667	0
NASCA	4.93333	1	16.6667	0
Nab-paclitaxel and gemcitabine	3.36667	1	5.8	1
Nab-paclitaxel and gemcitabine	2.96667	1	7	1
Nab-paclitaxel and gemcitabine	2.56667	1	13.0333	1
Nab-paclitaxel and gemcitabine	14.6	1	19.1333	0
NASCA	7.63333	1	11.6333	1
NASCA	5.86667	1	15.0667	1
Nab-paclitaxel and gemcitabine	5.36667	1	9	1
Nab-paclitaxel and gemcitabine	3.63333	0	17.4	0
NASCA	9.66667	1	9.66667	1
NASCA	7.9	1	13	1
Nab-paclitaxel and gemcitabine	1.36667	1	10.7	1
Nab-paclitaxel and gemcitabine	2.73333	1	12.7667	1
NASCA	9.8	1	14.2333	1
NASCA	1.73333	1	16.1	1
NASCA	10.5	1	15.4333	1
NASCA	7.43333	1	8.43333	1
Nab-paclitaxel and gemcitabine	7.56667	1	15.9667	0
Nab-paclitaxel and gemcitabine	7.83333	0	15.9333	0
NASCA	3.33333	1	10.1	1
Nab-paclitaxel and gemcitabine	7.46667	1	15.8333	0
Nab-paclitaxel and gemcitabine	2	1	2	1
NASCA	7.03333	1	9.9	1
NASCA	14.4	0	14.4	0
Nab-paclitaxel and gemcitabine	6.36667	1	14	0
Nab-paclitaxel and gemcitabine	7.16667	1	13.4	0
NASCA	5.13333	1	11.3333	0
Nab-paclitaxel and gemcitabine	6.23333	1	8.53333	1
NASCA	2.8	1	5.83333	1
Nab-paclitaxel and gemcitabine	10.5	0	10.5	0
NASCA	3.7	1	6.46667	1
Nab-paclitaxel and gemcitabine	6.93333	0	10.4	0
NASCA	9.3	1	9.7	0
NASCA	9.23333	0	9.23333	0
Nab-paclitaxel and gemcitabine	3.36667	1	9.16667	0
NASCA	3.06667	1	6.63333	1
Nab-paclitaxel and gemcitabine	3.16667	1	6.46667	1

## Sheet: Figure 3
PFS_month	PFS_status	Group1	Treatment response	Group_pct	Tumor_change	CD8_tumor_pct	M1_M2_strom_pct	CD8PD1_tumor_pct
7.03	1	PD_SD	SD	low	-7.8	3.5	5.44	0.09
5.86	1	PD_SD	SD	low	-28.3	0.07	0	0
9.03	1	PR	PR	high	-46.9	0.97	14.2857	0.07
36.3	0	PR	PR	low	-86	1.63	5.46729	0.14
4.1	1	PD_SD	SD	low	4	0.09	6.2	0.01
7.63	1	PR	PR	low	-47.5	0	0	0
3.9	1	PD_SD	SD	low	-13.8	0.29	2.55556	0.02
3.2	1	PR	PR	high	-43.4	0.51	13.15	0
5.5	1	PR	PR	low	-31.8	0.25	1.18421	0.01
4.5	1	PD_SD	SD	low	2.7	1.94	1.92	0.18
14.4	0	PR	PR	high	-61	1.4	12.8065	0.11
9.4	1	PD_SD	SD	low	-17.4	0.13	4.54286	0.06
1.57	1	PD_SD	PD	low	20.9	0.52	1	0
17.33	1	PR	PR	high	-63.4	0.62	16.0941	0.03
5.83	1	PR	PR	high	-51.3	0.12	16.8	0
9.8	1	PD_SD	SD	low	4	1.29	1.15934	0.07
2.8	1	PR	PR	low	-32.1	0.26	0	0
3.07	1	PD_SD	SD	high	7.1	2.05	11.5	0.05
7.03	1	PD_SD	SD	low	-7.8	0.49	1.40336	0.04
6.16	1	PD_SD	SD	low	-26.5	0.54	0	0
4.37	1	PD_SD	SD	low	2.7	0	0	0
3.33	1	PD_SD	SD	low	2.7	0.71	2.61224	0.02
2.07	1	PD_SD	PD	low	21.4	11.26	2.07767	0.75
1.73	1	PD_SD	PD	low	38.5	0.37	4.3268	0.01
1.26	1	PD_SD	PD	low	35.7	0.11	0	0
15.3	1	PR	PR	high	-37.5	0.74	13.6146	0.03

## Sheet: Table S2
Group	Best response	ORR	DCR	Number of treatment cycles	Progression (Yes/No)	Progression-free survival	Duration of treatment
NASCA	NA	0	0	1	0	0	0.47
NASCA	NA	0	0	1	0	0	0.47
NASCA	NA	0	0	1	0	0	0.47
NASCA	PD	0	0	2	1	1.4	0.7
NASCA	SD	0	1	4	0	0.733333	0.733333
NASCA	SD	0	1	5	0	0.8	0.8
NASCA	PD	0	0	3	1	1.46667	0.966667
NASCA	PD	0	0	3	1	2.6	1.3
NASCA	NA	0	0	3	0	1.3	1.3
NASCA	SD	0	1	3	0	2.3	1.56667
NASCA	SD	0	1	4	1	1.56667	1.56667
NASCA	SD	0	1	3	0	1.76667	1.76667
NASCA	SD	0	1	3	1	2.46667	2.03333
NASCA	SD	0	1	5	0	2.16667	2.16667
NASCA	SD	0	1	3	1	2.96667	2.23333
NASCA	SD	0	1	9	0	2.26667	2.26667
NASCA	SD	0	1	5	1	3.1	2.33333
NASCA	SD	0	1	4	0	3.13333	3.13333
NASCA	PR	1	1	6	0	6.73333	3.13333
NASCA	SD	0	1	6	1	3.8	3.16667
NASCA	SD	0	1	7	1	4.1	3.16667
NASCA	SD	0	1	9	1	5.86667	5
NASCA	SD	0	1	9	1	6.06667	5.23333
NASCA	SD	0	1	9	1	6.43333	5.73333
NASCA	SD	0	1	13	0	15.7667	7.56667
NASCA	NA	0	0	4	0	7.6	7.6
Nab-paclitaxel and gemcitabine	NA	0	0	1	0	0	0.7
Nab-paclitaxel and gemcitabine	NA	0	0	1	0	0	0.7
Nab-paclitaxel and gemcitabine	NA	0	0	1	0	0	0.47
Nab-paclitaxel and gemcitabine	NA	0	0	1	0	0	0.47
Nab-paclitaxel and gemcitabine	NA	0	0	1	0	0	0.47
Nab-paclitaxel and gemcitabine	NA	0	0	1	0	0	0.7
Nab-paclitaxel and gemcitabine	NA	0	0	1	0	0	0.7
Nab-paclitaxel and gemcitabine	PD	0	0	1	1	1.26667	0.47
Nab-paclitaxel and gemcitabine	PD	0	0	1	1	0.533333	0.47
Nab-paclitaxel and gemcitabine	SD	0	1	1	0	1.9	0.47
Nab-paclitaxel and gemcitabine	NA	0	0	1	0	0.466667	0.733333
Nab-paclitaxel and gemcitabine	NA	0	0	2	0	0.733333	0.733333
Nab-paclitaxel and gemcitabine	NA	0	0	2	0	0.866667	0.866667
Nab-paclitaxel and gemcitabine	PD	0	0	2	1	2.03333	0.9
Nab-paclitaxel and gemcitabine	PD	0	0	3	1	1.5	1
Nab-paclitaxel and gemcitabine	PD	0	0	3	1	1.93333	1.23333
Nab-paclitaxel and gemcitabine	PR	1	1	5	1	3	1.96667
Nab-paclitaxel and gemcitabine	SD	0	1	4	1	3.33333	2.46667
Nab-paclitaxel and gemcitabine	SD	0	1	4	1	3.56667	2.46667
Nab-paclitaxel and gemcitabine	SD	0	1	5	1	3.5	2.5
Nab-paclitaxel and gemcitabine	PR	1	1	5	1	3.7	2.56667
Nab-paclitaxel and gemcitabine	SD	0	1	6	1	4.06667	2.9
Nab-paclitaxel and gemcitabine	SD	0	1	4	1	3.86667	2.9
Nab-paclitaxel and gemcitabine	SD	0	1	5	0	4.03333	3
Nab-paclitaxel and gemcitabine	SD	0	1	4	1	4.2	3.13333
Nab-paclitaxel and gemcitabine	SD	0	1	6	1	4.96667	3.33333
Nab-paclitaxel and gemcitabine	SD	0	1	9	1	5.4	4.66667
Nab-paclitaxel and gemcitabine	PR	1	1	9	1	5.63333	5.1
Nab-paclitaxel and gemcitabine	SD	0	1	14	0	7.43333	6.63333
Nab-paclitaxel and gemcitabine	SD	0	1	12	0	6.9	6.9
Nab-paclitaxel and gemcitabine	SD	0	1	14	1	8.8	7.86667
Nab-paclitaxel and gemcitabine	SD	0	1	13	0	8.33333	8.33333
Nab-paclitaxel and gemcitabine	PR	1	1	12	1	11.4667	10.7

## Sheet: Table S3
Group	PFS	PFS_Status	CA 19–9 any decrease at week 6	CA 19–9 any decrease at week 12
NASCA	9.4	1	Yes	Yes
NASCA	12.3	1	Yes	Yes
Nab-paclitaxel and gemcitabine	3	1	No	No
Nab-paclitaxel and gemcitabine	5.33333	1	Yes	Yes
Nab-paclitaxel and gemcitabine	1.53333	1	No
Nab-paclitaxel and gemcitabine	3.93333	1	Yes	Yes
NASCA	8.76667	1	Yes	Yes
NASCA	3.2	1	No	Yes
Nab-paclitaxel and gemcitabine	7.1	1	Yes	No
NASCA	9.16667	1	Yes	Yes
Nab-paclitaxel and gemcitabine	6.96667	1	Yes
NASCA	2.86667	0	Yes
Nab-paclitaxel and gemcitabine	6.3	1	Yes	Yes
NASCA	3.9	1	No
NASCA	2.86667	1	Yes	Yes
Nab-paclitaxel and gemcitabine	2.86667	1	Yes
Nab-paclitaxel and gemcitabine	5.8	1	No	Yes
NASCA	31.8333	0	Yes	Yes
Nab-paclitaxel and gemcitabine	1.56667	1	No
NASCA	9.76667	0	Yes	No
Nab-paclitaxel and gemcitabine	10.9667	1	Yes	Yes
NASCA	15.3333	1	Yes	Yes
NASCA	3.36667	1	Yes	Yes
Nab-paclitaxel and gemcitabine	4.56667	1	Yes	Yes
NASCA	2.06667	1	No
Nab-paclitaxel and gemcitabine	2.26667	1	No
Nab-paclitaxel and gemcitabine	3.36667	1	No	No
NASCA	26.9667	1	Yes	Yes
NASCA	1.56667	1	No
NASCA	11.3	1	Yes
Nab-paclitaxel and gemcitabine	7.1	1	Yes	Yes
Nab-paclitaxel and gemcitabine	17.1667	1	Yes	Yes
Nab-paclitaxel and gemcitabine	1.5	1	No
NASCA	5.86667	1	Yes	Yes
NASCA	9.03333	1	Yes	Yes
Nab-paclitaxel and gemcitabine	4.86667	1	Yes	Yes
Nab-paclitaxel and gemcitabine	4.8	1	Yes	Yes
NASCA	4.1	1	Yes
NASCA	22.8	1	Yes	Yes
Nab-paclitaxel and gemcitabine	23.0333	0	Yes	Yes
Nab-paclitaxel and gemcitabine	5.1	1	No	No
NASCA	9.43333	1	Yes	Yes
Nab-paclitaxel and gemcitabine	9.9	1	Yes	Yes
NASCA	5.5	0	Yes	Yes
Nab-paclitaxel and gemcitabine	6.4	1	Yes	Yes
Nab-paclitaxel and gemcitabine	5.2	1	Yes	Yes
NASCA	17.5333	0	Yes	Yes
NASCA	1.26667	1	No
Nab-paclitaxel and gemcitabine	2.96667	1	Yes	Yes
NASCA	9.96667	1	Yes	Yes
NASCA	6.16667	1	No	No
Nab-paclitaxel and gemcitabine	13.9667	1	Yes	Yes
NASCA	9.3	1	Yes	Yes
NASCA	4.93333	1	Yes	Yes
Nab-paclitaxel and gemcitabine	3.36667	1	Yes	No
Nab-paclitaxel and gemcitabine	2.96667	1	Yes	Yes
Nab-paclitaxel and gemcitabine	2.56667	1	No	No
Nab-paclitaxel and gemcitabine	14.6	1	Yes	Yes
NASCA	7.63333	1	Yes	Yes
NASCA	5.86667	1	Yes	Yes
Nab-paclitaxel and gemcitabine	5.36667	1	Yes	Yes
Nab-paclitaxel and gemcitabine	3.63333	0	Yes	Yes
NASCA	9.66667	1	No
NASCA	7.9	1	Yes	Yes
Nab-paclitaxel and gemcitabine	1.36667	1	Yes	Yes
Nab-paclitaxel and gemcitabine	2.73333	1	No	No
NASCA	9.8	1	Yes	Yes
NASCA	1.73333	1	No
NASCA	10.5	1	No	Yes
NASCA	7.43333	1	Yes	Yes
Nab-paclitaxel and gemcitabine	7.56667	1	Yes	Yes
Nab-paclitaxel and gemcitabine	7.83333	0	Yes	Yes
NASCA	3.33333	1	No	No
Nab-paclitaxel and gemcitabine	7.46667	1	Yes	Yes
Nab-paclitaxel and gemcitabine	2	1	No
NASCA	7.03333	1	No	Yes
NASCA	14.4	0	Yes	Yes
Nab-paclitaxel and gemcitabine	6.36667	1	Yes	Yes
Nab-paclitaxel and gemcitabine	7.16667	1	Yes	Yes
NASCA	5.13333	1	Yes	No
Nab-paclitaxel and gemcitabine	6.23333	1	Yes	Yes
NASCA	2.8	1	Yes	No
Nab-paclitaxel and gemcitabine	10.5	0	Yes	Yes
NASCA	3.7	1	No	Yes
Nab-paclitaxel and gemcitabine	6.93333	0	Yes	Yes
NASCA	9.3	1	Yes	Yes
NASCA	9.23333	0	No	Yes
Nab-paclitaxel and gemcitabine	3.36667	1	Yes	No
NASCA	3.06667	1	No	No
Nab-paclitaxel and gemcitabine	3.16667	1	Yes	Yes

## Sheet: Figure S1a
Group	Percentage change from baseline	Best response
NASCA	-17.4	SD
NASCA	-57.8	PR
Nab-paclitaxel and gemcitabine
Nab-paclitaxel and gemcitabine
Nab-paclitaxel and gemcitabine
Nab-paclitaxel and gemcitabine
NASCA	-30.6	PR
NASCA	-43.4	SD
Nab-paclitaxel and gemcitabine
NASCA	-3.1	SD
Nab-paclitaxel and gemcitabine
NASCA	-3.4	SD
Nab-paclitaxel and gemcitabine
NASCA	-13.8	SD
NASCA	-18	SD
Nab-paclitaxel and gemcitabine
Nab-paclitaxel and gemcitabine
NASCA	-51.4	PR
Nab-paclitaxel and gemcitabine
NASCA	-33.9	PR
Nab-paclitaxel and gemcitabine
NASCA	-37.5	PR
NASCA	11.9	SD
Nab-paclitaxel and gemcitabine
NASCA	21.4	PD
Nab-paclitaxel and gemcitabine
Nab-paclitaxel and gemcitabine
NASCA	-53.3	PR
NASCA	20.9	PD
NASCA	-35.5	PR
Nab-paclitaxel and gemcitabine
Nab-paclitaxel and gemcitabine
Nab-paclitaxel and gemcitabine
NASCA	-51.3	PR
NASCA	-46.9	PR
Nab-paclitaxel and gemcitabine
Nab-paclitaxel and gemcitabine
NASCA	4	SD
NASCA	-83.3	PR
Nab-paclitaxel and gemcitabine
Nab-paclitaxel and gemcitabine
NASCA	-66.2	PR
Nab-paclitaxel and gemcitabine
NASCA	-59.1	PR
Nab-paclitaxel and gemcitabine
Nab-paclitaxel and gemcitabine
NASCA	-36	PR
NASCA	35.7	PD
Nab-paclitaxel and gemcitabine
NASCA	-40.9	PR
NASCA	-26.5	SD
Nab-paclitaxel and gemcitabine
NASCA	-50	PR
NASCA	-46.3	PR
Nab-paclitaxel and gemcitabine
Nab-paclitaxel and gemcitabine
Nab-paclitaxel and gemcitabine
Nab-paclitaxel and gemcitabine
NASCA	-47.5	PR
NASCA	-28.3	SD
Nab-paclitaxel and gemcitabine
Nab-paclitaxel and gemcitabine
NASCA	-45	PR
NASCA	-31.8	PR
Nab-paclitaxel and gemcitabine
Nab-paclitaxel and gemcitabine
NASCA	4.9	SD
NASCA	38.5	PD
NASCA	-27.6	SD
NASCA	-5.1	SD
Nab-paclitaxel and gemcitabine
Nab-paclitaxel and gemcitabine
NASCA	2.7	SD
Nab-paclitaxel and gemcitabine
Nab-paclitaxel and gemcitabine
NASCA	-7.8	SD
NASCA	-61	PR
Nab-paclitaxel and gemcitabine
Nab-paclitaxel and gemcitabine
NASCA	-58	PR
Nab-paclitaxel and gemcitabine
NASCA	-32.1	SD
Nab-paclitaxel and gemcitabine
NASCA	-8.3	SD
Nab-paclitaxel and gemcitabine
NASCA	-57.5	PR
NASCA	-47.1	PR
Nab-paclitaxel and gemcitabine
NASCA	7.1	SD
Nab-paclitaxel and gemcitabine

## Sheet: Figure S1 b
Group	Percentage change from baseline	Best response
NASCA
NASCA
Nab-paclitaxel and gemcitabine	-23.1	SD
Nab-paclitaxel and gemcitabine	0	SD
Nab-paclitaxel and gemcitabine	24.7	PD
Nab-paclitaxel and gemcitabine	-46.7	PR
NASCA
NASCA
Nab-paclitaxel and gemcitabine	0	SD
NASCA
Nab-paclitaxel and gemcitabine	-33.3	PR
NASCA
Nab-paclitaxel and gemcitabine	-25	SD
NASCA
NASCA
Nab-paclitaxel and gemcitabine	-3.4	SD
Nab-paclitaxel and gemcitabine	19.2	SD
NASCA
Nab-paclitaxel and gemcitabine	21	PD
NASCA
Nab-paclitaxel and gemcitabine	-58.2	PR
NASCA
NASCA
Nab-paclitaxel and gemcitabine	-19.8	SD
NASCA
Nab-paclitaxel and gemcitabine	21.5	PD
Nab-paclitaxel and gemcitabine	-30.9	SD
NASCA
NASCA
NASCA
Nab-paclitaxel and gemcitabine	-19.4	SD
Nab-paclitaxel and gemcitabine	-27.8	SD
Nab-paclitaxel and gemcitabine	37.5	PD
NASCA
NASCA
Nab-paclitaxel and gemcitabine	-23.3	SD
Nab-paclitaxel and gemcitabine	-12.3	SD
NASCA
NASCA
Nab-paclitaxel and gemcitabine	-54.6	PR
Nab-paclitaxel and gemcitabine	-9.5	SD
NASCA
Nab-paclitaxel and gemcitabine	-40.8	PR
NASCA
Nab-paclitaxel and gemcitabine	-47.7	SD
Nab-paclitaxel and gemcitabine	-25.5	SD
NASCA
NASCA
Nab-paclitaxel and gemcitabine	8.8	SD
NASCA
NASCA
Nab-paclitaxel and gemcitabine	-23.9	SD
NASCA
NASCA
Nab-paclitaxel and gemcitabine	-12	SD
Nab-paclitaxel and gemcitabine	-4.6	SD
Nab-paclitaxel and gemcitabine	-12.3	SD
Nab-paclitaxel and gemcitabine	-44.4	PR
NASCA
NASCA
Nab-paclitaxel and gemcitabine	1.4	SD
Nab-paclitaxel and gemcitabine	-21.1	SD
NASCA
NASCA
Nab-paclitaxel and gemcitabine	-4.3	PD
Nab-paclitaxel and gemcitabine	1.4	SD
NASCA
NASCA
NASCA
NASCA
Nab-paclitaxel and gemcitabine	-56.9	PR
Nab-paclitaxel and gemcitabine	-30	PR
NASCA
Nab-paclitaxel and gemcitabine	-30.9	SD
Nab-paclitaxel and gemcitabine	16.4	SD
NASCA
NASCA
Nab-paclitaxel and gemcitabine	-33.3	PR
Nab-paclitaxel and gemcitabine	-14.7	SD
NASCA
Nab-paclitaxel and gemcitabine	-15.9	SD
NASCA
Nab-paclitaxel and gemcitabine	-30.8	PR
NASCA
Nab-paclitaxel and gemcitabine	-30	PR
NASCA
NASCA
Nab-paclitaxel and gemcitabine	17.7	SD
NASCA
Nab-paclitaxel and gemcitabine	-41.9	SD

## Sheet: Figure S2 a
Group	PFS	PFS_Status	ECOG	Differentiation grade	Primary tumor location	Stage	Liver metastasis	Metastatic sites	Resection of primary site	Baseline CA19-9	CA19-9 6 Week decline 0%	CA19-9 12 Week decline 0%
NASCA	9.4	1	0	Poorly-differentiated	Head	Locally advanced	No		No	>27U/mL	Yes	Yes
NASCA	12.3	1	1	Poorly-differentiated	Head	Metastatic	Yes	2	No	≤27U/mL	Yes	Yes
Nab-paclitaxel and gemcitabine	3	1	1	Poorly-differentiated	Body/Tail	Metastatic	Yes	2	No	>27U/mL	No	No
Nab-paclitaxel and gemcitabine	5.33333	1	1	Moderately-differentiated	Body/Tail	Metastatic	Yes	2	No	>27U/mL	Yes	Yes
Nab-paclitaxel and gemcitabine	1.53333	1	1	Poorly-differentiated	Head	Metastatic	Yes	2	No	>27U/mL	No
Nab-paclitaxel and gemcitabine	3.93333	1	1	Moderately-differentiated	Head	Metastatic	Yes	1	Yes	>27U/mL	Yes	Yes
NASCA	8.76667	1	1	Undifferentiated	Body/Tail	Metastatic	Yes	3	No	>27U/mL	Yes	Yes
NASCA	3.2	1	0	Poorly-differentiated	Body/Tail	Metastatic	Yes	3	No	>27U/mL	No	Yes
Nab-paclitaxel and gemcitabine	7.1	1	0	Poorly-differentiated	Head	Locally advanced	No		No	>27U/mL	Yes	No
NASCA	9.16667	1	1	Undifferentiated	Head	Metastatic	No	2	No	≤27U/mL	Yes	Yes
Nab-paclitaxel and gemcitabine	6.96667	1	1	Moderately-differentiated	Body/Tail	Locally advanced	No		No	>27U/mL	Yes
NASCA	2.86667	0	1	Well-differentiated	Head	Locally advanced	No		No	>27U/mL	Yes
Nab-paclitaxel and gemcitabine	6.3	1	0	Moderately-differentiated	Head	Metastatic	Yes	3	No	>27U/mL	Yes	Yes
NASCA	3.9	1	1	Undifferentiated	Head	Locally advanced	No		No	≤27U/mL	No
NASCA	2.86667	1	1	Poorly-differentiated	Body/Tail	Metastatic	No	2	No	>27U/mL	Yes	Yes
Nab-paclitaxel and gemcitabine	2.86667	1	1	Moderately-differentiated	Body/Tail	Metastatic	No	3	No	>27U/mL	Yes
Nab-paclitaxel and gemcitabine	5.8	1	0	Poorly-differentiated	Head	Metastatic	No	1	No	>27U/mL	No	Yes
NASCA	31.8333	0	1	Poorly-differentiated	Head	Metastatic	Yes	2	No	>27U/mL	Yes	Yes
Nab-paclitaxel and gemcitabine	1.56667	1	1	Poorly-differentiated	Body/Tail	Metastatic	No	2	No	>27U/mL	No
NASCA	9.76667	0	0	Poorly-differentiated	Body/Tail	Locally advanced	No		No	>27U/mL	Yes	No
Nab-paclitaxel and gemcitabine	10.9667	1	1	Poorly-differentiated	Head	Metastatic	Yes		No	>27U/mL	Yes	Yes
NASCA	15.3333	1	1	Moderately-differentiated	Body/Tail	Metastatic	No	2	Yes	>27U/mL	Yes	Yes
NASCA	3.36667	1	0	Moderately-differentiated	Head	Locally advanced	No		No	>27U/mL	Yes	Yes
Nab-paclitaxel and gemcitabine	4.56667	1	1	Poorly-differentiated	Body/Tail	Metastatic	Yes	3	Yes	>27U/mL	Yes	Yes
NASCA	2.06667	1	0	Poorly-differentiated	Body/Tail	Metastatic	Yes	2	No	>27U/mL	No
Nab-paclitaxel and gemcitabine	2.26667	1	0	Poorly-differentiated	Head	Metastatic	Yes	1	No	>27U/mL	No
Nab-paclitaxel and gemcitabine	3.36667	1	0	Poorly-differentiated	Head	Metastatic	Yes	3	No	≤27U/mL	No	No
NASCA	26.9667	1	1	Poorly-differentiated	Body/Tail	Metastatic	No	1	No	≤27U/mL	Yes	Yes
NASCA	1.56667	1	1	Poorly-differentiated	Body/Tail	Metastatic	Yes	1	No	>27U/mL	No
NASCA	11.3	1	0	Undifferentiated	Head	Metastatic	Yes	1	No	>27U/mL	Yes
Nab-paclitaxel and gemcitabine	7.1	1	0	Undifferentiated	Body/Tail	Locally advanced	No		No	≤27U/mL	Yes	Yes
Nab-paclitaxel and gemcitabine	17.1667	1	1	Poorly-differentiated	Head	Metastatic	Yes	2	Yes	>27U/mL	Yes	Yes
Nab-paclitaxel and gemcitabine	1.5	1	1	Poorly-differentiated	Head	Metastatic	No	1	Yes	>27U/mL	No
NASCA	5.86667	1	0	Poorly-differentiated	Head	Metastatic	Yes	1	Yes	>27U/mL	Yes	Yes
NASCA	9.03333	1	1	Well-differentiated	Head	Metastatic	No	1	No	>27U/mL	Yes	Yes
Nab-paclitaxel and gemcitabine	4.86667	1	1	Moderately-differentiated	Body/Tail	Metastatic	Yes	3	No	>27U/mL	Yes	Yes
Nab-paclitaxel and gemcitabine	4.8	1	1	Moderately-differentiated	Body/Tail	Metastatic	No	1	No	≤27U/mL	Yes	Yes
NASCA	4.1	1	1	Undifferentiated	Body/Tail	Metastatic	Yes	2	No	>27U/mL	Yes
NASCA	22.8	1	0	Undifferentiated	Body/Tail	Metastatic	No	1	No	>27U/mL	Yes	Yes
Nab-paclitaxel and gemcitabine	23.0333	0	1	Moderately-differentiated	Body/Tail	Metastatic	Yes	2	Yes	>27U/mL	Yes	Yes
Nab-paclitaxel and gemcitabine	5.1	1	1	Poorly-differentiated	Head	Metastatic	No	2	Yes	>27U/mL	No	No
NASCA	9.43333	1	1	Poorly-differentiated	Body/Tail	Metastatic	Yes	1	No	≤27U/mL	Yes	Yes
Nab-paclitaxel and gemcitabine	9.9	1	1	Poorly-differentiated	Head	Metastatic	Yes	1	No	>27U/mL	Yes	Yes
NASCA	5.5	0	0	Undifferentiated	Head	Metastatic	No	2	No	>27U/mL	Yes	Yes
Nab-paclitaxel and gemcitabine	6.4	1	1	Undifferentiated	Body/Tail	Locally advanced	No		No	>27U/mL	Yes	Yes
Nab-paclitaxel and gemcitabine	5.2	1	1	Poorly-differentiated	Head	Metastatic	Yes	2	No	>27U/mL	Yes	Yes
NASCA	17.5333	0	1	Moderately-differentiated	Head	Locally advanced	No		No	>27U/mL	Yes	Yes
NASCA	1.26667	1	1	Poorly-differentiated	Body/Tail	Metastatic	Yes	2	No	>27U/mL	No
Nab-paclitaxel and gemcitabine	2.96667	1	1	Poorly-differentiated	Head	Metastatic	Yes	2	No	>27U/mL	Yes	Yes
NASCA	9.96667	1	1	Poorly-differentiated	Body/Tail	Locally advanced	No		No	>27U/mL	Yes	Yes
NASCA	6.16667	1	1	Poorly-differentiated	Body/Tail	Metastatic	Yes	3	No	>27U/mL	No	No
Nab-paclitaxel and gemcitabine	13.9667	1	0	Undifferentiated	Body/Tail	Metastatic	No	2	No	>27U/mL	Yes	Yes
NASCA	9.3	1	1	Poorly-differentiated	Head	Metastatic	No	1	No	>27U/mL	Yes	Yes
NASCA	4.93333	1	0	Poorly-differentiated	Body/Tail	Metastatic	Yes	1	No	>27U/mL	Yes	Yes
Nab-paclitaxel and gemcitabine	3.36667	1	1	Poorly-differentiated	Body/Tail	Metastatic	Yes	1	No	>27U/mL	Yes	No
Nab-paclitaxel and gemcitabine	2.96667	1	1	Poorly-differentiated	Body/Tail	Metastatic	Yes	1	No	≤27U/mL	Yes	Yes
Nab-paclitaxel and gemcitabine	2.56667	1	1	Poorly-differentiated	Body/Tail	Metastatic	No	1	Yes	>27U/mL	No	No
Nab-paclitaxel and gemcitabine	14.6	1	0	Undifferentiated	Head	Locally advanced	No		No	>27U/mL	Yes	Yes
NASCA	7.63333	1	0	Undifferentiated	Head	Metastatic	Yes	2	No	>27U/mL	Yes	Yes
NASCA	5.86667	1	1	Poorly-differentiated	Body/Tail	Metastatic	Yes	2	No	>27U/mL	Yes	Yes
Nab-paclitaxel and gemcitabine	5.36667	1	1	Poorly-differentiated	Body/Tail	Metastatic	No	1	No	>27U/mL	Yes	Yes
Nab-paclitaxel and gemcitabine	3.63333	0	1	Undifferentiated	Head	Locally advanced	No		No	≤27U/mL	Yes	Yes
NASCA	9.66667	1	1	Undifferentiated	Head	Metastatic	No	1	No	>27U/mL	No
NASCA	7.9	1	1	Poorly-differentiated	Body/Tail	Metastatic	No	1	Yes	>27U/mL	Yes	Yes
Nab-paclitaxel and gemcitabine	1.36667	1	1	Poorly-differentiated	Body/Tail	Locally advanced	No		No	>27U/mL	Yes	Yes
Nab-paclitaxel and gemcitabine	2.73333	1	0	Poorly-differentiated	Body/Tail	Metastatic	Yes	2	Yes	>27U/mL	No	No
NASCA	9.8	1	0	Undifferentiated	Body/Tail	Locally advanced	No		No	>27U/mL	Yes	Yes
NASCA	1.73333	1	1	Moderately-differentiated	Head	Metastatic	No	2	Yes	>27U/mL	No
NASCA	10.5	1	1	Undifferentiated	Body/Tail	Metastatic	No	1	No	>27U/mL	No	Yes
NASCA	7.43333	1	1	Moderately-differentiated	Body/Tail	Metastatic	No	1	No	>27U/mL	Yes	Yes
Nab-paclitaxel and gemcitabine	7.56667	1	0	Moderately-differentiated	Body/Tail	Metastatic	Yes	1	No	>27U/mL	Yes	Yes
Nab-paclitaxel and gemcitabine	7.83333	0	1	Poorly-differentiated	Head	Locally advanced	No		No	>27U/mL	Yes	Yes
NASCA	3.33333	1	1	Poorly-differentiated	Body/Tail	Metastatic	Yes	1	No	>27U/mL	No	No
Nab-paclitaxel and gemcitabine	7.46667	1	1	Poorly-differentiated	Body/Tail	Metastatic	Yes	3	No	>27U/mL	Yes	Yes
Nab-paclitaxel and gemcitabine	2	1	1	Poorly-differentiated	Body/Tail	Metastatic	No	2	No	>27U/mL	No
NASCA	7.03333	1	1	Poorly-differentiated	Body/Tail	Metastatic	Yes	2	No	>27U/mL	No	Yes
NASCA	14.4	0	0	Poorly-differentiated	Head	Metastatic	Yes	2	No	>27U/mL	Yes	Yes
Nab-paclitaxel and gemcitabine	6.36667	1	1	Poorly-differentiated	Body/Tail	Metastatic	No	2	No	>27U/mL	Yes	Yes
Nab-paclitaxel and gemcitabine	7.16667	1	0	Undifferentiated	Head	Metastatic	Yes	2	No	>27U/mL	Yes	Yes
NASCA	5.13333	1	1	Moderately-differentiated	Head	Metastatic	Yes	2	Yes	>27U/mL	Yes	No
Nab-paclitaxel and gemcitabine	6.23333	1	0	Poorly-differentiated	Body/Tail	Metastatic	Yes	1	No	>27U/mL	Yes	Yes
NASCA	2.8	1	0	Poorly-differentiated	Body/Tail	Metastatic	Yes	3	No	>27U/mL	Yes	No
Nab-paclitaxel and gemcitabine	10.5	0	0	Poorly-differentiated	Body/Tail	Metastatic	Yes	1	Yes	>27U/mL	Yes	Yes
NASCA	3.7	1	0	Poorly-differentiated	Body/Tail	Metastatic	Yes	1	Yes	>27U/mL	No	Yes
Nab-paclitaxel and gemcitabine	6.93333	0	1	Poorly-differentiated	Head	Locally advanced	No		No	>27U/mL	Yes	Yes
NASCA	9.3	1	0	Moderately-differentiated	Body/Tail	Metastatic	No	2	No	>27U/mL	Yes	Yes
NASCA	9.23333	0	0	Poorly-differentiated	Body/Tail	Metastatic	Yes	1	No	>27U/mL	No	Yes
Nab-paclitaxel and gemcitabine	3.36667	1	0	Poorly-differentiated	Body/Tail	Metastatic	Yes	1	No	>27U/mL	Yes	No
NASCA	3.06667	1	0	Poorly-differentiated	Body/Tail	Metastatic	Yes	3	No	≤27U/mL	No	No
Nab-paclitaxel and gemcitabine	3.16667	1	1	Undifferentiated	Body/Tail	Metastatic	Yes	1	No	>27U/mL	Yes	Yes

[truncated: 5 more sheets: Figure S2 b, Figure S3 a, Figure S3 b, Figure S4 a, Figure S4 b]
